# Supplementary material for: Changes in spontaneous movement in response to silent gaps are not robust enough to indicate the perception of tinnitus in mice
Source: PLoS One. 2018 Aug 29;13(8):e0202882. doi: 10.1371/journal.pone.0202882 (PMC6114799; doi:10.1371/journal.pone.0202882)
Supplement: S1 Table — (XLSX) [file pone.0202882.s001.xlsx]

## Sheet: Sheet1
Threshold shifts
Noised							Sham
	Click	8	16	32				Click	8	16	32
M1n	0	5	35	40			M5s	5	15	15	0
M2n	10	20	50	45			M6s	5	5	5	20
M3n	25	5	45	40			M7s	5	5	15	10
M4n	15	10	45	35			M8s	15	5	0	15
Average	12.5	10	43.75	40				7.5	7.5	8.75	11.25
SEM	5.20416	3.53553	3.14576	2.04124				2.5	2.5	3.75	4.26956
