# Supplementary material for: Changes in spontaneous movement in response to silent gaps are not robust enough to indicate the perception of tinnitus in mice
Source: PLoS One. 2018 Aug 29;13(8):e0202882. doi: 10.1371/journal.pone.0202882 (PMC6114799; doi:10.1371/journal.pone.0202882)
Supplement: S3 Table — (XLSX) [file pone.0202882.s003.xlsx]

## Sheet: Movement
	M1n - Base 1	M6s - Base 1	M2n - Base 1	M3n - Base 1	M7s - Base 1	M8s - Base 1	M4n - Base 1	M5s - Base 1	Average	SEM		M1n - Base 2	M6s - Base 2	M2n - Base 2	M3n - Base 2	M7s - Base 2	M8s - Base 2	M4n - Base 2	M5s - Base 2	Average	SEM
1	16.4062	5.57621	-13.8686	0.611995	-9.07003	1.02927	0.334448	-1.11612	-0.0120731	3.21173		4.31655	-10.1351	-1.92963	22.1458	6.17577	1.1236	-5.8548	4.92958	2.59647	3.43189
2	-4.45084	-4.4843	-1.47225	2.34375	4.80656	-5.33485	-11.4094	0.455581	-2.44322	1.80164		-2.17391	1.37931	-12.5301	-3.97112	1.23734	1.58014	-8.11429	0.574053	-2.75232	1.83711
3	2.75	4.5614	-9.45946	2.85714	3.23326	3.67647	-6.46651	-8.62942	-0.934639	2.15174		2.89855	-26.4223	7.11701	-2.74314	-2.4911	0.11274	-9.09091	-0.675676	-3.91185	3.61449
4	-1.77353	1.2407	23.119	-15.1439	4.5614	0.909091	1.4756	10.7692	3.1447	3.84797		-5.14429	3.23326	-2.68378	0.228833	6.87023	-0.3413	11.4178	8.82709	2.80098	2.05726
5	4.57366	-2.90179	-0.69541	-1.88679	8.69565	1.82232	-1.90931	7.46169	1.895	1.5975		6.13208	0.928074	7.69231	-4.78413	2.54042	-3.42466	15.7143	5.2506	3.75612	2.31588
6	-24.356	3.21101	20.6847	57.0397	1.23734	1.60183	5.79882	0.458716	8.20952	8.21983		18.0723	-1.33011	1.36054	3.42385	-16.5563	-0.96386	3.95349	15.5433	2.9379	3.79183
									Average change (±SEM) over total trial											Average change (±SEM) over total trial
									1.64322	1.67727										0.90455	1.22131

## Sheet: Velocity
	M1n - Base 1	M6s - Base 1	M2n - Base 1	M3n - Base 1	M7s - Base 1	M8s - Base 1	M4n - Base 1	M5s - Base 1	Average	SEM		M1n - Base 2	M6s - Base 2	M2n - Base 2	M3n - Base 2	M7s - Base 2	M8s - Base 2	M4n - Base 2	M5s - Base 2	Average	SEM
1	199.778	76.8832	-67.0771	-75.5892	-81.3046	56.3041	53.7238	-102.912	7.4757	37.5229		-20.2072	-65.5691	-36.0256	233.889	22.7462	46.2308	-71.4883	123.04	29.0771	37.0449
2	3.66437	-19.6975	-13.1301	-37.4858	-43.7123	13.9868	-80.8005	22.6804	-19.3118	12.0601		-53.1501	4.90301	-64.8548	-37.7613	-6.69698	16.6404	-59.7178	-23.2397	-27.9847	10.8923
3	57.5331	90.738	-61.4535	-42.6258	90.0808	-32.861	-62.5029	-77.2839	-4.79691	25.364		-16.6953	-74.8643	198.796	-47.4878	-34.0419	23.8131	-46.7714	-43.9021	-5.14424	30.8474
4	-30.3198	291.255	420.13	-58.1407	112.885	-2.82414	28.2441	260.591	127.728	62.1892		-39.6614	8.90164	70.7674	124.816	-44.9076	10.2859	33.9865	94.0905	32.2848	21.5603
5	43.1127	21.4361	232.024	-43.7455	23.7547	18.0043	-39.9113	80.7086	41.923	30.7647		62.6003	2.46876	91.6624	5.85421	-53.971	-8.56372	318.509	53.9796	59.0675	40.4876
6	-62.961	-3.49169	608.638	535.065	35.0933	-1.21553	117.478	-18.7011	151.238	93.838		-63.2893	23.5829	103.202	-18.4184	-65.8054	-42.6502	35.2829	174.078	18.2478	30.055
									Average change (±SEM) over total trial											Average change (±SEM) over total trial
									50.7093	22.0156										17.5914	12.3214
