# Supplementary material for: Changes in spontaneous movement in response to silent gaps are not robust enough to indicate the perception of tinnitus in mice
Source: PLoS One. 2018 Aug 29;13(8):e0202882. doi: 10.1371/journal.pone.0202882 (PMC6114799; doi:10.1371/journal.pone.0202882)
Supplement: S4 Table — (XLSX) [file pone.0202882.s004.xlsx]

## Sheet: Movement
	M1n - Post	M2n - Post	M3n - Post	M4n - Post	M6s - Post	M7s - Post	M8s - Post	Average Noise	SEM Noise	Average Sham	SEM Sham
1	1.98915	-3.47826	1.53846	3.03738	7.88177	-10.0756	-4.80447	0.771684	1.45102	-2.33277	5.32913
2	-14.0449	22.0339	-8.63636	-0.22472	6.98254	-11.4754	-4.82759	-0.21802	7.94355	-3.10682	5.39737
3	-9.54064	-9.7589	17.6	6.95322	-11.0081	4.07451	-1.07527	1.31342	6.69245	-2.66962	4.42635
4	4.1958	1.93843	4.16171	9.10433	6.43985	8.94526	4.34783	4.85007	1.51323	6.57765	1.32895
5	-4.24799	-11.7647	2.09618	-2.62172	-7.34745	2.28091	7.7551	-4.13456	2.87725	0.896188	4.41437
6	-4.8951	-13.4752	11.6816	5.92885	1.6129	11.0266	2.52708	-0.189952	5.60514	5.05553	2.99718
								Average Noise total (±SEM)
								0.398774	1.89967
								Average Sham total (±SEM)
								0.736694	1.72442

## Sheet: Velocity
	M1n - Post	M2n - Post	M3n - Post	M4n - Post	M6s - Post	M7s - Post	M8s - Post	Average Noise	SEM Noise	Average Sham	SEM Sham
1	-38.5454	-31.9117	-27.9027	113.039	-45.4743	-65.45	-18.7531	3.66988	36.5225	-43.2258	13.527
2	-79.4928	171.043	-77.7385	-25.0873	1.52341	-39.5116	-9.55234	-2.81895	59.3125	-15.8468	12.2567
3	-79.4024	-56.0606	10.663	-62.9731	-16.1498	16.6513	-78.625	-46.9433	19.8162	-26.0412	27.945
4	-2.4254	12.8543	-39.4566	101.376	-43.6074	39.7293	862.107	18.087	29.8558	286.076	289.018
5	158.571	-70.4054	-29.4509	-83.4783	-67.3362	-67.14	224.836	-6.1908	56.1133	30.1199	97.358
6	-56.1131	-72.2058	-34.6817	7.5099	-23.3365	27.1231	6.97452	-38.8727	17.2657	3.58705	14.6646
								Average Noise total (±SEM)
								-12.1781	15.2182
								Average Sham total (±SEM)
								39.1116	50.9765
