# Supplementary material for: Changes in spontaneous movement in response to silent gaps are not robust enough to indicate the perception of tinnitus in mice
Source: PLoS One. 2018 Aug 29;13(8):e0202882. doi: 10.1371/journal.pone.0202882 (PMC6114799; doi:10.1371/journal.pone.0202882)
Supplement: S5 Table — (XLSX) [file pone.0202882.s005.xlsx]

## Sheet: Fig 5A
Trial 1	16.4062	5.57621	-13.8686	0.611995	-9.07003	1.02927	0.334448	-4.45084	-4.4843	-1.47225	2.34375	4.80656	-5.33485	-11.4094	2.75	4.5614	-9.45946	2.85714	3.23326	3.67647	-6.46651	-1.77353	1.2407	23.119	-15.1439	4.5614	0.909091	1.4756	4.57366	-2.90179	-0.69541	-1.88679	8.69565	1.82232	-1.90931	-24.356	3.21101	20.6847	57.0397	1.23734	1.60183	5.79882	-1.11612	0.455581	-8.62942	10.7692	7.46169	0.458716
Trial 2	4.31655	-10.1351	-1.92963	22.1458	6.17577	1.1236	-5.8548	-2.17391	1.37931	-12.5301	-3.97112	1.23734	1.58014	-8.11429	2.89855	-26.4223	7.11701	-2.74314	-2.4911	0.11274	-9.09091	-5.14429	3.23326	-2.68378	0.228833	6.87023	-0.3413	11.4178	6.13208	0.928074	7.69231	-4.78413	2.54042	-3.42466	15.7143	18.0723	-1.33011	1.36054	3.42385	-16.5563	-0.96386	3.95349	4.92958	0.574053	-0.675676	8.82709	5.2506	15.5433
Trial 3 (after sham)	7.88177	-10.0756	-4.80447	6.98254	-11.4754	-4.82759	-11.0081	4.07451	-1.07527	6.43985	8.94526	4.34783	-7.34745	2.28091	7.7551	1.6129	11.0266	2.52708
Trial 3 (after noise)	1.98915	-3.47826	1.53846	3.03738	-14.0449	22.0339	-8.63636	-0.22472	-9.54064	-9.7589	17.6	6.95322	4.1958	1.93843	4.16171	9.10433	-4.24799	-11.7647	2.09618	-2.62172	-4.8951	-13.4752	11.6816	5.92885

## Sheet: Fig 5B
Trial 1	199.778	76.8832	-67.0771	-75.5892	-81.3046	56.3041	53.7238	3.66437	-19.6975	-13.1301	-37.4858	-43.7123	13.9868	-80.8005	57.5331	90.738	-61.4535	-42.6258	90.0808	-32.861	-62.5029	-30.3198	291.255	420.13	-58.1407	112.885	-2.82414	28.2441	43.1127	21.4361	232.024	-43.7455	23.7547	18.0043	-39.9113	-62.961	-3.49169	608.638	535.065	35.0933	-1.21553	117.478	-102.912	22.6804	-77.2839	260.591	80.7086	-18.7011
Trial 2	-20.2072	-65.5691	-36.0256	233.889	22.7462	46.2308	-71.4883	-53.1501	4.90301	-64.8548	-37.7613	-6.69698	16.6404	-59.7178	-16.6953	-74.8643	198.796	-47.4878	-34.0419	23.8131	-46.7714	-39.6614	8.90164	70.7674	124.816	-44.9076	10.2859	33.9865	62.6003	2.46876	91.6624	5.85421	-53.971	-8.56372	318.509	-63.2893	23.5829	103.202	-18.4184	-65.8054	-42.6502	35.2829	123.04	-23.2397	-43.9021	94.0905	53.9796	174.078
Trial 3 (after sham)	-45.4743	-65.45	-18.7531	1.52341	-39.5116	-9.55234	-16.1498	16.6513	-78.625	-43.6074	39.7293	862.107	-67.3362	-67.14	224.836	-23.3365	27.1231	6.97452
Trial 3 (after noise)	-38.5454	-31.9117	-27.9027	113.039	-79.4928	171.043	-77.7385	-25.0873	-79.4024	-56.0606	10.663	-62.9731	-2.4254	12.8543	-39.4566	101.376	158.571	-70.4054	-29.4509	-83.4783	-56.1131	-72.2058	-34.6817	7.5099

## Sheet: Fig 6A
Trial 1
% no movement during trial	Gap 1	Gap 2	Gap 3	Gap 4	Gap 5	Gap 6	Average				Total % movement/ all-points		Total % movement/ all-points
M1n	0.993333	0.926667	0.913333	0.8	0.993333	0.693333	0.886667	Average	SEM		54.0882		Average	SEM
M2n	0.786667	0.966667	0.893333	1	0.793333	0.94	0.896667	0.936111	0.00913323		54.111		44.1827	3.36864
M3n	0.913333	0.873333	0.96	0.753333	0.866667	0.966667	0.888889				58.1804
M4n	1	0.88	0.9	0.993333	0.913333	0.993333	0.946667				38.4451
M5s	0.98	0.98	0.893333	0.96	0.993333	0.973333	0.963333				39.2567
M6s	0.946667	0.946667	0.993333	0.906667	0.966667	1	0.96				38.5129
M7s	0.88	0.993333	0.993333	0.993333	1	1	0.976667				35.8936
M8s	0.986667	0.926667	0.94	0.986667	0.993333	0.986667	0.97				34.9737
Trial 2
% no movement during trial	Gap 1	Gap 2	Gap 3	Gap 4	Gap 5	Gap 6	Average						Total % movement/ all-points
M1n	0.966667	0.9	0.946667	0.84	1	0.98	0.938889	Average	SEM		64.167		Average	SEM
M2n	0.96	0.806667	0.986667	0.926667	0.98	0.993333	0.942222	0.936667	0.0107812		47.658		50.8758	3.69835
M3n	0.986667	0.886667	0.866667	0.973333	0.906667	0.973333	0.932222				56.4817
M4n	0.893333	0.893333	0.833333	0.986667	0.9	0.993333	0.916667				59.3292
M5s	0.993333	0.973333	0.98	1	0.98	0.933333	0.976667				49.8476
M6s	0.886667	0.98	0.646667	0.993333	0.966667	0.906667	0.896667				51.6819
M7s	0.993333	1	0.913333	0.933333	0.986667	0.7	0.921111				48.6286
M8s	1	1	0.986667	0.973333	0.94	0.913333	0.968889				29.2125
Trial 3 Sham
% no movement during trial	Gap 1	Gap 2	Gap 3	Gap 4	Gap 5	Gap 6	Average						Total % movement/ all-points
M6s	0.973333	0.953333	0.853333	0.973333	0.826667	0.98	0.926667	Average	SEM		61.8864		Average	SEM
M7s	0.793333	0.48	0.993333	0.906667	0.946667	0.973333	0.848889	0.901481	0.0280499		61.6692		59.0238	2.75472
M8s	0.946667	0.92	0.92	0.96	0.88	0.946667	0.928889				53.5158
Trial 3 Noise
% no movement during trial	Gap 1	Gap 2	Gap 3	Gap 4	Gap 5	Gap 6	Average						Total % movement/ all-points
M1n	0.626667	0.68	0.853333	0.993333	0.926667	0.906667	0.831111	Average	SEM		66.742		Average	SEM
M2n	0.74	0.96	0.873333	0.993333	0.8	0.813333	0.863333	0.890535	0.0201065		67.2887		66.207	0.78741
M3n	0.88	0.893333	0.98	0.973333	0.92	0.966667	0.935556				63.8694
M4n	0.98	0.986667	0.94	0.926174	0.866667	0.893333	0.93214				66.9277

## Sheet: Fig 6B
Trial 1
Mean velocity per gap	Gap 1	Gap 2	Gap 3	Gap 4	Gap 5	Gap 6	Average				Total velocity over trial/ center point
M1n	11.2094	6.56876	8.16159	1.70664	8.03763	2.53877	6.37047	Average	SEM		6.02046		Average	SEM
M2n	1.53703	6.90912	2.81951	16.6689	6.0605	8.82324	7.13638	6.81477	0.641649		4.95456		6.5012	0.467152
M3n	1.37934	2.9718	3.58395	1.50169	2.18873	5.48662	2.85202				4.19528
M4n	17.5637	2.25086	2.33046	11.4033	3.40667	8.37735	7.55539				7.39746
M5s	0.77481	12.1286	2.06899	2.01542	9.38143	6.16449	5.42229				7.27035
M6s	8.80282	6.40913	9.17812	4.55966	13.1225	7.5403	8.26875				6.81659
M7s	1.62455	5.08181	15.6762	12.5358	6.12883	13.0943	9.02358				7.77479
M8s	10.224	9.68557	1.40255	10.5757	7.90111	7.5466	7.88926				7.58013
Trial 2
Mean velocity per gap	Gap 1	Gap 2	Gap 3	Gap 4	Gap 5	Gap 6	Average
M1n	3.52166	2.54896	4.87953	0.872201	8.85686	1.01839	3.61627	Average	SEM		3.5446		Average	SEM
M2n	6.63352	2.30246	11.0453	6.37923	9.27858	14.9708	8.43497	5.67273	0.556569		5.5983		5.3185	0.598852
M3n	12.8108	1.81502	1.3267	10.9913	6.69635	3.2449	6.14751				4.44278
M4n	1.42328	3.54623	1.02793	5.03454	4.23319	8.50712	3.96205				4.38213
M5s	10.2195	3.32333	4.14007	4.73111	4.65095	2.53086	4.93264				4.92086
M6s	3.05133	7.89032	0.810154	6.82556	4.62949	3.20133	4.40136				4.81053
M7s	8.65098	9.7627	2.24871	1.77009	3.18321	0.809513	4.4042				5.70267
M8s	12.5592	12.5325	10.0514	11.2302	6.17851	4.34552	9.48288				9.1461
Trial 3 Sham
Mean velocity per gap	Gap 1	Gap 2	Gap 3	Gap 4	Gap 5	Gap 6	Average
M6s	2.80253	3.86959	3.70172	1.43364	0.836891	3.86385	2.75137	Average	SEM		3.93913		Average	SEM
M7s	0.569503	0.231415	9.08616	7.28617	2.41795	5.40072	4.16532	4.52774	0.754381		4.41937		4.56024	0.405431
M8s	9.82924	7.45666	1.03009	9.05708	7.51268	5.11348	6.66654				5.32222
Trial 3 Noise
Mean velocity per gap	Gap 1	Gap 2	Gap 3	Gap 4	Gap 5	Gap 6	Average
M1n	0.344893	0.578861	0.96696	5.18811	6.55907	1.06263	2.45009	Average	SEM		3.36953		Average	SEM
M2n	0.629923	5.4315	3.45902	7.22469	1.00425	1.33856	3.18132	2.83903	0.580506		3.18267		3.33639	0.0697928
M3n	0.617159	1.79789	2.69917	2.57959	0.986525	0.76509	1.57424				3.51169
M4n	11.1098	5.30463	1.00203	6.12346	0.547464	0.815453	4.15047				3.28167
